# Supplementary material for: Aberrant Whole Blood Gene Expression in the Lumen of Human Intracranial Aneurysms
Source: Diagnostics (Basel). 2021 Aug 10;11(8):1442. doi: 10.3390/diagnostics11081442 (PMC8392298; doi:10.3390/diagnostics11081442)
Supplement: Supplementary file 1 [file diagnostics-11-01442-s001.zip]

Archive with 1 entries (1 files):
- diagnostics-1311525-supplementary.pdf
